# Supplementary material for: Nanocrystalline ZnSnN2 Prepared by Reactive Sputtering, Its Schottky Diodes and Heterojunction Solar Cells
Source: Nanomaterials (Basel). 2022 Dec 30;13(1):178. doi: 10.3390/nano13010178 (PMC9823707; doi:10.3390/nano13010178)
Supplement: Supplementary file 1 [file nanomaterials-13-00178-s001.zip]

Archive with 1 entries (1 files):
- nanomaterials-2063820-supplementary.pdf
